# Supplementary material for: Short and long period growth markers of enamel formation distinguish European Pleistocene hominins
Source: Sci Rep. 2020 Mar 13;10:4665. doi: 10.1038/s41598-020-61659-y (PMC7069994; doi:10.1038/s41598-020-61659-y)
Supplement: Supplementary file 1 — Supplementary information. [file 41598_2020_61659_MOESM1_ESM.zip]

Archive with 10 entries (8 files):
- Converter and Regressions/
- Converter and Regressions/Converter.ods
- Converter and Regressions/Regressions per tooth type/
- Converter and Regressions/Regressions per tooth type/Lower Canines.svg
- Converter and Regressions/Regressions per tooth type/Upper Canines.svg
- Converter and Regressions/Regressions per tooth type/Lower Incisors.svg
- Converter and Regressions/Regressions per tooth type/Upper Incisors.svg
- Converter and Regressions/Regressions per tooth type/Upper Molars.svg
- Converter and Regressions/Regressions per tooth type/Lower Premolars.svg
- Converter and Regressions/Regressions per tooth type/Upper Premolars.svg
