# Supplementary material for: Short and long period growth markers of enamel formation distinguish European Pleistocene hominins
Source: Sci Rep. 2020 Mar 13;10:4665. doi: 10.1038/s41598-020-61659-y (PMC7069994; doi:10.1038/s41598-020-61659-y)
Supplement: Supplementary file 1 — Supplementary information. [file 41598_2020_61659_MOESM1_ESM.zip › Converter and Regressions/Converter.ods]

## Sheet: Sheet1
			Upper Incisors			Don’t modify these values
			Left node	Right node		X width (line)	0		It corresponds to the line width (px) in Inkscape
		X				Ypr/Xpr (mean)	0.59		Average proportion of the 25 lower molars between Xprotoconid and Yprotoconid
		Y				Y estimate	0		Estimated Yprotoconid (X width * Ypr/Xpr)
		X	0.000			PDF width	555.329		Real value of the width (px) that represents the polynomial regression equation POL-PR (S1 Figure)
		Y	0.000			PDF height	576.787		Real value of the height (px) that represents the polynomial regression equation POL-PR (S1 Figure)
		W	0.000
		H	0.000
			Lower Incisors			Don’t modify these values
			Left node	Right node		X width (line)	0		It corresponds to the line width (px) in Inkscape
		X				Ypr/Xpr (mean)	0.66		Average proportion of the 25 lower molars between Xprotoconid and Yprotoconid
		Y				Y estimate	0		Estimated Yprotoconid (X width * Ypr/Xpr)
		X	0.000			PDF width	555.811		Real value of the width (px) that represents the polynomial regression equation POL-PR (S1 Figure)
		Y	0.000			PDF height	574.767		Real value of the height (px) that represents the polynomial regression equation POL-PR (S1 Figure)
		W	0.000
		H	0.000
			Upper Canines			Don’t modify these values
			Left node	Right node		X width (line)	0		It corresponds to the line width (px) in Inkscape
		X				Ypr/Xpr (mean)	0.60		Average proportion of the 25 lower molars between Xprotoconid and Yprotoconid
		Y				Y estimate	0		Estimated Yprotoconid (X width * Ypr/Xpr)
		X	0.000			PDF width	555.382		Real value of the width (px) that represents the polynomial regression equation POL-PR (S1 Figure)
		Y	0.000			PDF height	573.464		Real value of the height (px) that represents the polynomial regression equation POL-PR (S1 Figure)
		W	0.000
		H	0.000
			Lower Canines			Don’t modify these values
			Left node	Right node		X width (line)	0		It corresponds to the line width (px) in Inkscape
		X				Ypr/Xpr (mean)	0.58		Average proportion of the 25 lower molars between Xprotoconid and Yprotoconid
		Y				Y estimate	0		Estimated Yprotoconid (X width * Ypr/Xpr)
		X	0.000			PDF width	555.665		Real value of the width (px) that represents the polynomial regression equation POL-PR (S1 Figure)
		Y	0.000			PDF height	594.618		Real value of the height (px) that represents the polynomial regression equation POL-PR (S1 Figure)
		W	0.000
		H	0.000
			Upper Premolars			Don’t modify these values
			Left node	Right node		X width (line)	0		It corresponds to the line width (px) in Inkscape
		X				Ypr/Xpr (mean)	0.64		Average proportion of the 25 lower molars between Xprotoconid and Yprotoconid
		Y				Y estimate	0		Estimated Yprotoconid (X width * Ypr/Xpr)
		X	0.000			PDF width	555.267		Real value of the width (px) that represents the polynomial regression equation POL-PR (S1 Figure)
		Y	0.000			PDF height	589.339		Real value of the height (px) that represents the polynomial regression equation POL-PR (S1 Figure)
		W	0.000
		H	0.000
			Lower Premolars			Don’t modify these values
			Left node	Right node		X width (line)	0		It corresponds to the line width (px) in Inkscape
		X				Ypr/Xpr (mean)	0.63		Average proportion of the 25 lower molars between Xprotoconid and Yprotoconid
		Y				Y estimate	0		Estimated Yprotoconid (X width * Ypr/Xpr)
		X	0.000			PDF width	555.476		Real value of the width (px) that represents the polynomial regression equation POL-PR (S1 Figure)
		Y	0.000			PDF height	583.517		Real value of the height (px) that represents the polynomial regression equation POL-PR (S1 Figure)
		W	0.000
		H	0.000
			Upper Molars (protocone)			Don’t modify these values
			Left node	Right node		X width (line)	0		It corresponds to the line width (px) in Inkscape
		X				Ypr/Xpr (mean)	0.75		Average proportion of the 25 lower molars between Xprotoconid and Yprotoconid
		Y				Y estimate	0		Estimated Yprotoconid (X width * Ypr/Xpr)
		X	0.000			PDF width	555.362		Real value of the width (px) that represents the polynomial regression equation POL-PR (S1 Figure)
		Y	0.000			PDF height	568.397		Real value of the height (px) that represents the polynomial regression equation POL-PR (S1 Figure)
		W	0.000
		H	0.000
